# Supplementary material for: ﻿Indosasa fimbriligulata (Poaceae, Bambusoideae), a new bamboo species from Guangxi, China
Source: PhytoKeys. 2025 Nov 4;265:209–21. doi: 10.3897/phytokeys.265.167921 (PMC12606070; doi:10.3897/phytokeys.265.167921)
Supplement: Supplementary material 1 — 465 single-copy orthologous gene alignments used for the reconstruction of MLB ASTRAL species tree and one supplementary table [file phytokeys-265-209_article-167921__-s001.zip]

Archive with 3 entries (2 files):
- Supplementary files/
- Supplementary files/465 single_copy orthologous gene alignments used for the reconstruction of MLB ASTRAL species tree.zip
- Supplementary files/Table S1. Sample name and its corresponding specimen voucher information used in our study.xlsx
