# Supplementary material for: ﻿Indosasa fimbriligulata (Poaceae, Bambusoideae), a new bamboo species from Guangxi, China
Source: PhytoKeys. 2025 Nov 4;265:209–21. doi: 10.3897/phytokeys.265.167921 (PMC12606070; doi:10.3897/phytokeys.265.167921)
Supplement: Supplementary material 1 — 465 single-copy orthologous gene alignments used for the reconstruction of MLB ASTRAL species tree and one supplementary table [file phytokeys-265-209_article-167921__-s001.zip › Supplementary files/Table S1. Sample name and its corresponding specimen voucher information used in our study.xlsx]

## Sheet: Sheet1
Table S1. Nuclear genes sample numbers and their corresponding voucher specimen information used in our study.
Number	Taxon	Sample number	Voucher specimens (herbarium)
1	Acidosasa glauca B.M.Yang	NH071combined	CZY56 (IBSC)
2	Acidosasa purpurea (Hsueh f. & T.P.Yi) Keng f.	NZY041combined	NZY041(IBSC）
3	Acidosasa venusta (McClure) Z.P.Wang & G.H.Ye ex Ohrnb. & Goerrings	NH090combined	XNH12 (IBSC)
4	Bambusa vulgaris Nees	NH323	BO39 (IBSC)
5	Indocalamus macrophyllus C.F.Huang	NZY161	NZY161 (IBSC)
6	Indosasa crassiflora McClure	NH123combined	BH58 (IBSC)
7	Indosasa glabrata C.D.Chu & C.S.Chao	LX181	LX181(IBSC)
8	Indosasa glabrata C.D.Chu & C.S.Chao	BH64combined	BH64(IBSC)
9	Indosasa hirsutiligula N.H.Xia, L.Bai, Y.H.Tong & Z.Y.Niu	NH463	BLSC-25041501 (IBSC)
10	Indosasa ingens Hsueh f. & T.P.Yi	NZY039combined	NZY039 (IBSC)
11	Indosasa singulispicula T.H.Wen	NZY034	NZY034 (IBSC)
12	Indosasa sinica C.D.Chu & C.S.Chao	NH100combined	TYH2105 (IBSC)
13	Oligostachyum lanceolatum G.H.Ye & Z.P.Wang	NH304	NZY262 (IBSC)
14	Oligostachyum scabriflorum (McClure) Z.P.Wang & G.H.Ye	LX186	LX186 (IBSC)
15	Oligostachyum sulcatum Z.P.Wang & G.H.Ye	ZXB26combined	ZXB26 (IBSC)
16	Pleioblastus maculatus (McClure) C.D.Chu & C.S.Chao	NH301	NZY228 (IBSC)
17	Pleioblastus triangulatus (Hsueh f. & T.P.Yi) N.H.Xia, Y.H.Tong & Z.Y.Niu	NZY040combined	NZY040 (IBSC)
18	Pseudosasa amabilis (McClure) Keng f.	NZY210	NZY210 (IBSC)
19	Pseudosasa hindsii (Munro) S.L.Chen & G.Y.Sheng ex T.G.Liang	NH350	BH220 (IBSC)
20	Pseudosasa japonica (Siebold & Zucc. ex Steud.) Makino ex Nakai	NZY218	NZY218 (IBSC)
21	Sinobambusa tootsik (Makino) Makino ex Nakai	NZY209	NZY209 (IBSC)
22	Sinobambusa tootsik var. dentata T.H.Wen	NZY171	NZY171 (IBSC)
